# Supplementary material for: MiR-146a Contributes to Thromboinflammation and Recurrence in Young Patients with Acute Myocardial Infarction
Source: J Pers Med. 2022 Jul 20;12(7):1185. doi: 10.3390/jpm12071185 (PMC9318357; doi:10.3390/jpm12071185)
Supplement: Supplementary file 1 [file jpm-12-01185-s001.zip]

Archive with 1 entries (1 files):
- jpm-1767965-supplementary.pdf
